# Supplementary material for: Socio-Demographic, Lifestyle, and Cardiometabolic Characteristics Associated with Low-Grade Systemic Inflammation in Russian Adult Population
Source: Biomolecules. 2023 May 14;13(5):835. doi: 10.3390/biom13050835 (PMC10216062; doi:10.3390/biom13050835)
Supplement: Supplementary file 1 [file biomolecules-13-00835-s001.zip]

Archive with 1 entries (1 files):
- biomolecules-2281985-supplementary.pdf
